# Supplementary material for: Ultrasound and MRI findings as predictors of propranolol therapy response in patients with infantile hemangioma
Source: PLoS One. 2021 Mar 10;16(3):e0247505. doi: 10.1371/journal.pone.0247505 (PMC7946284; doi:10.1371/journal.pone.0247505)
Supplement: S1 File — (XLSX) [file pone.0247505.s001.xlsx]

## Sheet: spss2
No	female	AGE_mo	multiplicity	facial	deeptissue	intinalsize	Tx_class	US_echogenicity	US_length	US_thick	US_hypervascularity	MRIperform	MR_fat	MR_septa	MR_enhancement	FU_increasedfat	FU_reducedvascularity	FU_L_rate	FU_H_rate
1	0	4	0	1	0	2.3	IR	0	2.3	0.6	1	1	0	1	1	1	1	46.5	58
2	0	1	0	1	1	7.8	C	1	7.8	1.9	1	1	0	1	1	1	1	8.5	10.53
3	1	2	0	0	0	3	C	0	2.8	0.5	1	0				1	1	64	60
4	1	4	0	1	1	2.3	C	0	2.3	1.3	1	1	0	1	1	0	1	44	54.4
5	1	4	1	0	1	7.9	NC	2	7.9	1.4	1	1	1	1	0	0	1	57	55
6	0	2	1	1	0	3.6	NC	0	3.3	0.7	1	1	0	0	1	0	1	45.5	57.14
7	0	3	0	1	0	2	IR	1	2	1.3	1	1	1	1	1	1	1	35.5	30.8
8	1	9	0	0	0	3.4	NC	1	3.3	0.8	1	1	0	0	1	1	1	1	0
9	1	1	0	1	1	5.5	IR	1	5.5	1.5	0	1	1	1	1	0	0	9.9	54
10	0	4	0	1	0	2.6	IR	1	2	1.8	1	1	1	0	1	1	0	26.1	50
11	1	1	0	0	0	6	IR	1	4	0.4	0	0				0	0	9.9	0
12	1	1	1	0	0	2.5	NC	1	2.5	0.5	1	0				1	1	2	0
13	0	9	0	1	0	0.5	S	0	0.5	0.3	1	0				0	0	0	0
14	1	5	0	0	0	4.5	NC	2	4	0.8	1	0				0	1	22	39
15	1	2	1	1	0	8	NC	0	8	1.4	1	1	0	0	1	0	1	23	55.8
16	0	1	0	0	1	1.8	NC	1	1.8	0.9	0	0				0	0	12.3	33.33
17	1	3	0	1	0	1.2	NC	0	1.2	0.1	1	0				0	1	1	0
18	1	4	0	1	0	1	NC	0	1	0.9	1	0				1	1	52	51
19	0	6	0	0	0	1.5	IR	2	1.5	0.5	1	0				0	1	0	0
20	1	1	1	1	0	1.5	IR	0	1.5	0.8	0	1	0	1	0	0	1	0	37.5
21	1	2	0	1	0	1	C	0	1	0.1	1	0				0	1	2.5	4
22	1	3	0	1	0	1	NC	0	1	0.1	0	0				0	0	2.5	5
23	1	3	0	1	0	1	C	2	1	0.6	0	0				0	1	20	37.5
24	1	8	0	1	0	1.6	IR	0	1.7	0.2	1	0				0	0	19.5	0
25	1	2	0	0	1	7.5	C	1	7	0.8	0	0				0	1	3	5.1
26	1	3	0	0	0	5.4	S	2	4	1.5	0	1	1	1	1	0	0	8.5	0
27	1	1	0	1	0	2	IR	0	2	0.4	0	1	1	0	1	0	0	0	0
28	1	2	0	1	0	1.5	C	0	1.8	0.7	1	0				1	0	58	57.14
29	1	7	0	0	0	3.6	NC	1	3.3	1	1	1	0	0	1	1	1	11	30
30	1	3	1	1	0	3	NC	0	2.8	0.2	1	0				0	1	24	50
31	0	3	0	0	0	4.5	IR	2	4	0.7	0	0				0	0	6.4	28.6
32	1	1	0	1	1	2	C	0	2	0.8	1	1	0	0	1	1	1	20	37.5
33	1	3	0	1	0	1.6	C	0	1.8	0.3	1	0				0	1	3.2	5.5
34	1	3	0	1	0	3	S	0	3	0.5	0	0				0	0	5	0
35	1	4	0	1	0	3	C	1	3	0.6	1	0				1	1	10	16.67
36	1	2	0	1	0	15	C	1	15	0.2	0	0				0	1	32	50
37	0	2	1	1	1	4	C	0	3.3	2.7	1	0				0	1	45.3	55
38	1	2	0	0	0	6	IR	2	3.8	1	0	0				0	1	33	29.9
